# Supplementary material for: Thermodynamically Stable Cationic Dimers in Carboxyl-Functionalized Ionic Liquids: The Paradoxical Case of “Anti-Electrostatic” Hydrogen Bonding
Source: Molecules. 2022 Jan 7;27(2):366. doi: 10.3390/molecules27020366 (PMC8778807; doi:10.3390/molecules27020366)
Supplement: Supplementary file 1 [file molecules-27-00366-s001.zip]

Archive with 1 entries (1 files):
- molecules-1511519-supplementary.pdf
